# Supplementary material for: Surveillance of vector-borne pathogens under imperfect detection: lessons from Chagas disease risk (mis)measurement
Source: Sci Rep. 2018 Jan 9;8:151. doi: 10.1038/s41598-017-18532-2 (PMC5760667; doi:10.1038/s41598-017-18532-2)
Supplement: Supplementary file 2 — Supplementary Data S1 [file 41598_2017_18532_MOESM2_ESM.xlsx]

## Sheet: Plan1
ID	Species	Fresh-slide EPRS	Stained-slide EPRS	Fresh-slide UnB	Stained-slide UnB	qPCR 1st	qPCR 2nd	cPCR		Code	Meaning
1	Panstrongylus geniculatus	0	-	0	0	1	1	0		0	Scored negative with ambiguity
2	Panstrongylus geniculatus	0	-	0	0	1	1	1		1	Scored positive with ambiguity
3	Panstrongylus megistus	0	-	0	0	1	1	0		2	Scored positive without ambiguity
4	Panstrongylus megistus	0	-	0	0	0	0	0		-	Test not done
5	Panstrongylus megistus	0	-	0	0	0	0	0
6	Panstrongylus megistus	0	-	0	0	0	0	0
7	Panstrongylus megistus	0	-	0	0	0	0	0
8	Panstrongylus megistus	0	-	0	0	0	0	0
9	Panstrongylus megistus	0	-	0	0	0	0	0
10	Panstrongylus megistus	0	-	0	0	0	0	0
11	Panstrongylus megistus	0	-	0	0	0	0	0
12	Panstrongylus megistus	0	-	0	0	0	0	0
13	Panstrongylus megistus	0	-	0	0	0	0	0
14	Panstrongylus megistus	0	-	0	0	0	0	0
15	Panstrongylus megistus	0	-	0	0	0	0	0
16	Panstrongylus megistus	0	-	0	0	0	0	0
17	Panstrongylus megistus	0	-	0	0	0	0	0
18	Panstrongylus megistus	0	-	0	0	0	0	0
19	Panstrongylus megistus	0	-	0	0	0	0	0
20	Panstrongylus megistus	0	-	0	0	0	0	0
21	Panstrongylus megistus	0	-	0	0	0	0	0
22	Panstrongylus megistus	0	-	0	0	0	0	0
23	Panstrongylus megistus	0	-	0	0	0	0	0
24	Panstrongylus megistus	0	-	0	0	0	0	0
25	Panstrongylus megistus	0	-	0	0	0	0	0
26	Panstrongylus megistus	0	-	0	0	0	0	0
27	Panstrongylus megistus	0	-	0	0	0	0	0
28	Panstrongylus megistus	0	-	0	0	0	0	0
29	Panstrongylus megistus	0	-	0	0	0	1	0
30	Panstrongylus megistus	0	-	0	0	0	0	0
31	Panstrongylus megistus	0	-	0	0	0	0	0
32	Panstrongylus megistus	0	-	0	0	0	0	0
33	Panstrongylus megistus	0	-	0	0	0	0	0
34	Panstrongylus megistus	0	-	0	0	0	0	0
35	Panstrongylus megistus	0	-	0	0	0	0	0
36	Panstrongylus megistus	0	-	0	0	0	0	0
37	Panstrongylus megistus	0	-	0	0	0	0	0
38	Panstrongylus megistus	0	-	0	0	0	0	0
39	Panstrongylus megistus	0	-	0	0	0	0	0
40	Panstrongylus megistus	0	-	0	0	0	0	0
41	Panstrongylus megistus	0	-	0	0	0	0	0
42	Panstrongylus megistus	0	-	0	0	0	0	0
43	Panstrongylus megistus	0	-	0	0	0	0	0
44	Panstrongylus megistus	0	-	0	0	0	0	0
45	Panstrongylus megistus	0	-	0	0	0	0	0
46	Panstrongylus megistus	0	-	0	0	0	0	0
47	Panstrongylus megistus	0	-	0	0	0	0	0
48	Panstrongylus megistus	0	-	0	0	0	0	0
49	Panstrongylus megistus	0	-	0	0	0	0	0
50	Panstrongylus megistus	0	-	0	0	0	0	0
51	Panstrongylus megistus	0	-	0	0	0	0	0
52	Panstrongylus megistus	0	-	0	0	0	0	0
53	Panstrongylus megistus	0	-	0	0	0	0	0
54	Panstrongylus megistus	0	-	0	0	0	0	0
55	Panstrongylus megistus	0	-	0	0	0	0	0
56	Panstrongylus megistus	0	-	0	0	0	0	0
57	Panstrongylus megistus	0	-	0	0	0	0	0
58	Panstrongylus megistus	0	-	0	0	0	0	0
59	Panstrongylus megistus	0	-	0	0	0	0	0
60	Panstrongylus megistus	0	-	0	0	0	0	0
61	Panstrongylus megistus	0	-	0	0	0	0	0
62	Panstrongylus megistus	0	-	0	0	0	0	0
63	Panstrongylus megistus	0	-	0	0	0	0	0
64	Panstrongylus megistus	0	-	0	0	0	0	0
65	Panstrongylus megistus	0	-	0	0	0	0	0
66	Panstrongylus megistus	0	-	0	0	0	0	0
67	Panstrongylus megistus	0	-	0	0	0	0	0
68	Panstrongylus megistus	0	-	0	0	0	0	0
69	Panstrongylus megistus	0	-	0	0	0	0	0
70	Panstrongylus megistus	0	-	0	0	0	0	0
71	Panstrongylus megistus	0	-	0	0	0	0	0
72	Panstrongylus megistus	0	-	0	0	0	0	0
73	Panstrongylus megistus	0	-	0	0	0	0	0
74	Panstrongylus megistus	0	-	0	0	0	0	0
75	Panstrongylus megistus	0	-	0	0	0	0	0
76	Panstrongylus megistus	0	-	0	0	0	0	0
77	Panstrongylus megistus	0	-	0	0	0	0	0
78	Panstrongylus megistus	0	-	0	0	0	0	0
79	Panstrongylus megistus	0	-	0	0	0	0	0
80	Panstrongylus megistus	0	-	0	0	0	0	0
81	Panstrongylus megistus	0	-	0	0	0	0	0
82	Panstrongylus megistus	0	-	0	0	0	0	0
83	Panstrongylus megistus	0	-	0	0	0	0	0
84	Panstrongylus megistus	0	-	0	0	0	0	0
85	Panstrongylus megistus	0	-	0	0	0	0	0
86	Panstrongylus megistus	0	-	0	0	0	0	0
87	Panstrongylus megistus	0	-	0	0	0	0	0
88	Panstrongylus megistus	0	-	0	0	0	0	0
89	Panstrongylus megistus	0	-	0	0	0	0	0
90	Panstrongylus megistus	0	-	0	0	0	0	0
91	Panstrongylus megistus	0	-	0	0	0	0	0
92	Panstrongylus megistus	0	-	0	0	0	0	0
93	Panstrongylus megistus	0	-	0	0	0	0	0
94	Panstrongylus megistus	0	-	0	0	0	0	0
95	Panstrongylus megistus	0	-	0	0	0	0	0
96	Panstrongylus megistus	0	-	0	0	0	0	0
97	Panstrongylus megistus	0	-	0	0	0	0	0
98	Panstrongylus megistus	0	-	0	0	0	0	0
99	Panstrongylus megistus	0	-	0	0	0	0	0
100	Panstrongylus megistus	0	-	0	0	0	0	0
101	Panstrongylus megistus	0	-	0	0	0	0	0
102	Panstrongylus megistus	0	-	0	0	0	0	0
103	Panstrongylus megistus	0	-	0	0	0	0	0
104	Panstrongylus megistus	0	-	0	0	0	0	0
105	Panstrongylus megistus	0	-	0	0	0	0	0
106	Panstrongylus megistus	0	-	0	0	0	0	0
107	Panstrongylus megistus	0	-	0	0	0	0	0
108	Panstrongylus megistus	0	-	0	0	0	0	0
109	Panstrongylus megistus	0	-	0	0	0	0	0
110	Panstrongylus megistus	0	-	0	0	0	0	0
111	Panstrongylus megistus	0	-	0	0	0	0	0
112	Panstrongylus megistus	0	-	0	0	0	0	0
113	Panstrongylus megistus	0	-	0	0	0	0	0
114	Panstrongylus megistus	0	-	0	0	0	0	0
115	Panstrongylus megistus	0	-	0	0	0	0	0
116	Panstrongylus megistus	0	-	0	0	0	0	0
117	Panstrongylus megistus	0	-	-	0	0	0	0
118	Panstrongylus megistus	0	-	-	0	0	0	0
119	Panstrongylus megistus	0	-	-	0	0	0	0
120	Panstrongylus megistus	0	-	-	0	0	0	0
121	Panstrongylus megistus	0	-	-	0	0	0	0
122	Panstrongylus megistus	0	-	-	0	0	0	0
123	Panstrongylus megistus	0	-	-	0	0	0	0
124	Panstrongylus megistus	0	-	-	0	0	0	0
125	Panstrongylus megistus	0	-	-	0	0	0	0
126	Panstrongylus megistus	0	-	-	0	0	0	0
127	Panstrongylus megistus	0	-	-	0	0	0	0
128	Panstrongylus megistus	0	-	-	0	0	0	0
129	Panstrongylus megistus	0	-	-	0	0	0	0
130	Panstrongylus megistus	0	-	-	0	0	0	0
131	Panstrongylus megistus	0	-	-	0	0	0	0
132	Panstrongylus megistus	0	-	-	0	0	0	0
133	Panstrongylus megistus	0	-	-	0	0	0	0
134	Panstrongylus megistus	0	-	-	0	0	0	0
135	Panstrongylus megistus	0	-	-	0	0	0	0
136	Panstrongylus megistus	0	-	-	0	0	0	0
137	Panstrongylus megistus	0	-	-	0	0	0	0
138	Panstrongylus megistus	0	-	-	0	0	0	0
139	Panstrongylus megistus	0	-	-	0	0	0	0
140	Panstrongylus megistus	0	-	-	0	0	0	0
141	Panstrongylus megistus	0	-	-	0	0	0	0
142	Panstrongylus megistus	0	-	-	0	0	0	0
143	Panstrongylus megistus	0	-	-	0	0	0	0
144	Panstrongylus megistus	0	-	-	0	0	0	0
145	Panstrongylus megistus	0	-	-	0	0	0	0
146	Panstrongylus megistus	0	-	-	0	0	0	0
147	Panstrongylus megistus	0	-	-	0	0	0	0
148	Panstrongylus megistus	0	-	-	0	0	0	0
149	Panstrongylus megistus	0	-	-	0	0	0	0
150	Panstrongylus megistus	0	-	-	0	0	0	0
151	Panstrongylus megistus	0	-	-	0	0	0	0
152	Panstrongylus megistus	0	-	-	0	0	0	0
153	Panstrongylus megistus	0	-	-	0	0	0	0
154	Panstrongylus megistus	0	-	-	0	0	0	0
155	Panstrongylus megistus	0	-	-	0	0	0	0
156	Panstrongylus megistus	0	-	-	0	0	0	0
157	Panstrongylus megistus	0	-	-	0	0	0	0
158	Panstrongylus megistus	0	-	-	0	0	0	0
159	Panstrongylus megistus	0	-	-	0	0	0	0
160	Panstrongylus megistus	0	-	-	0	0	0	0
161	Panstrongylus megistus	0	-	-	0	0	0	0
162	Panstrongylus megistus	0	-	-	0	0	0	0
163	Panstrongylus megistus	0	-	-	0	0	0	0
164	Panstrongylus megistus	0	-	-	0	0	0	0
165	Panstrongylus megistus	0	-	-	0	0	0	0
166	Panstrongylus megistus	0	-	-	0	0	0	0
167	Panstrongylus megistus	0	-	-	0	0	0	0
168	Panstrongylus megistus	0	-	-	0	0	0	0
169	Panstrongylus megistus	0	-	-	0	0	0	0
170	Panstrongylus megistus	0	-	-	0	0	0	0
171	Panstrongylus megistus	0	-	-	0	0	0	0
172	Panstrongylus megistus	0	-	-	0	0	0	0
173	Panstrongylus megistus	0	-	0	-	0	0	0
174	Panstrongylus megistus	0	-	0	-	0	0	0
175	Panstrongylus megistus	0	-	0	-	0	0	0
176	Panstrongylus megistus	0	-	0	-	0	0	0
177	Panstrongylus megistus	0	-	0	-	0	0	0
178	Panstrongylus megistus	-	-	0	0	0	0	0
179	Panstrongylus megistus	1	-	0	0	0	1	0
180	Panstrongylus megistus	1	-	0	0	0	0	0
181	Panstrongylus megistus	1	-	0	0	0	0	0
182	Panstrongylus megistus	1	-	0	0	0	0	0
183	Panstrongylus megistus	1	-	0	0	0	0	0
184	Panstrongylus megistus	1	-	0	0	0	0	0
185	Panstrongylus megistus	1	-	0	0	0	0	0
186	Panstrongylus megistus	1	-	0	0	0	0	0
187	Panstrongylus megistus	1	-	0	0	0	0	0
188	Panstrongylus megistus	1	-	0	0	0	0	0
189	Panstrongylus megistus	1	-	-	0	0	0	0
190	Panstrongylus megistus	0	-	0	0	1	1	0
191	Panstrongylus megistus	0	-	0	0	1	1	0
192	Panstrongylus megistus	0	-	0	0	1	1	0
193	Panstrongylus megistus	0	-	0	0	1	1	0
194	Panstrongylus megistus	0	-	0	0	1	1	0
195	Panstrongylus megistus	0	-	0	0	1	1	0
196	Panstrongylus megistus	0	-	0	0	1	1	0
197	Panstrongylus megistus	0	-	0	0	1	1	0
198	Panstrongylus megistus	0	-	0	0	1	1	0
199	Panstrongylus megistus	0	-	0	0	1	1	0
200	Panstrongylus megistus	0	-	0	0	1	1	0
201	Panstrongylus megistus	0	-	0	0	1	1	0
202	Panstrongylus megistus	0	-	0	0	1	1	0
203	Panstrongylus megistus	0	-	0	0	1	1	0
204	Panstrongylus megistus	0	-	0	0	1	1	0
205	Panstrongylus megistus	0	-	0	0	1	1	0
206	Panstrongylus megistus	0	-	0	0	1	1	0
207	Panstrongylus megistus	0	-	0	0	1	1	0
208	Panstrongylus megistus	0	-	0	0	1	1	0
209	Panstrongylus megistus	0	-	0	0	1	1	0
210	Panstrongylus megistus	0	-	0	0	1	1	0
211	Panstrongylus megistus	0	-	0	0	1	1	0
212	Panstrongylus megistus	0	-	0	0	1	1	0
213	Panstrongylus megistus	0	-	0	0	1	1	0
214	Panstrongylus megistus	0	-	0	0	1	1	0
215	Panstrongylus megistus	0	-	0	0	1	1	0
216	Panstrongylus megistus	0	-	0	0	1	1	0
217	Panstrongylus megistus	0	-	0	0	1	1	0
218	Panstrongylus megistus	0	-	0	0	1	1	0
219	Panstrongylus megistus	0	-	0	0	1	1	0
220	Panstrongylus megistus	0	-	-	0	1	1	0
221	Panstrongylus megistus	0	-	0	-	1	1	0
222	Panstrongylus megistus	0	-	0	-	1	1	0
223	Panstrongylus megistus	0	-	0	-	1	1	0
224	Panstrongylus megistus	0	-	0	-	1	1	0
225	Panstrongylus megistus	0	-	0	-	1	1	0
226	Panstrongylus megistus	0	-	0	-	1	1	0
227	Panstrongylus megistus	0	-	0	-	1	1	0
228	Panstrongylus megistus	0	-	0	-	1	1	0
229	Panstrongylus megistus	0	-	0	-	1	1	0
230	Panstrongylus megistus	0	-	0	-	1	1	0
231	Panstrongylus megistus	0	-	0	-	1	1	0
232	Panstrongylus megistus	0	-	0	-	1	1	0
233	Panstrongylus megistus	0	-	1	2	1	1	0
234	Panstrongylus megistus	1	-	0	0	1	1	0
235	Panstrongylus megistus	1	-	1	2	1	1	0
236	Panstrongylus megistus	0	-	0	0	1	1	0
237	Panstrongylus megistus	-	-	1	2	1	1	0
238	Panstrongylus megistus	0	-	0	0	1	1	1
239	Panstrongylus megistus	-	-	1	2	1	1	1
240	Panstrongylus megistus	0	-	0	0	0	0	0
241	Panstrongylus megistus	0	-	0	0	0	0	0
242	Panstrongylus megistus	0	-	0	0	0	0	0
243	Panstrongylus megistus	0	-	0	0	0	0	0
244	Panstrongylus megistus	0	-	0	0	0	0	0
245	Panstrongylus megistus	0	-	0	0	0	0	0
246	Panstrongylus megistus	0	-	0	0	0	0	0
247	Panstrongylus megistus	0	-	0	0	0	0	0
248	Panstrongylus megistus	0	-	0	0	0	0	0
249	Panstrongylus megistus	0	-	0	0	0	0	0
250	Panstrongylus megistus	0	-	0	0	0	0	0
251	Panstrongylus megistus	0	-	0	0	0	0	0
252	Panstrongylus megistus	0	-	0	0	0	0	0
253	Panstrongylus megistus	0	-	0	-	0	0	0
254	Panstrongylus megistus	0	-	1	1	0	0	0
255	Panstrongylus megistus	0	-	1	1	0	0	0
256	Panstrongylus megistus	0	-	1	1	0	0	0
257	Panstrongylus megistus	0	-	1	1	0	0	0
258	Panstrongylus megistus	-	-	0	0	0	0	0
259	Panstrongylus megistus	-	-	1	1	0	0	0
260	Panstrongylus megistus	-	-	1	1	0	0	0
261	Panstrongylus megistus	-	-	1	1	0	0	0
262	Panstrongylus megistus	-	-	1	1	0	0	0
263	Panstrongylus megistus	-	-	1	1	0	0	0
264	Panstrongylus megistus	1	-	1	1	0	0	0
265	Panstrongylus megistus	1	-	1	1	0	0	0
266	Panstrongylus megistus	0	-	0	0	0	0	0
267	Panstrongylus megistus	0	-	0	0	0	0	0
268	Panstrongylus megistus	0	-	1	1	0	0	0
269	Panstrongylus megistus	0	-	0	0	1	1	0
270	Panstrongylus megistus	0	-	0	0	1	1	0
271	Panstrongylus megistus	0	-	0	0	1	1	0
272	Panstrongylus megistus	0	-	0	0	1	1	0
273	Panstrongylus megistus	0	-	0	0	1	1	0
274	Panstrongylus megistus	0	-	0	0	1	1	0
275	Panstrongylus megistus	0	-	0	0	1	1	0
276	Panstrongylus megistus	0	-	0	0	1	1	0
277	Panstrongylus megistus	0	-	0	0	1	1	0
278	Panstrongylus megistus	0	-	0	0	1	1	0
279	Panstrongylus megistus	0	-	0	0	1	1	0
280	Panstrongylus megistus	0	-	0	0	1	1	0
281	Panstrongylus megistus	0	-	0	0	1	1	0
282	Panstrongylus megistus	0	-	0	0	1	1	0
283	Panstrongylus megistus	0	-	0	0	1	1	0
284	Panstrongylus megistus	0	-	0	0	1	1	0
285	Panstrongylus megistus	0	-	0	0	1	1	0
286	Panstrongylus megistus	0	-	0	0	1	1	0
287	Panstrongylus megistus	0	-	0	0	1	1	0
288	Panstrongylus megistus	0	-	0	0	1	1	0
289	Panstrongylus megistus	0	-	0	0	1	1	0
290	Panstrongylus megistus	0	-	0	0	1	1	0
291	Panstrongylus megistus	0	-	0	0	1	1	0
292	Panstrongylus megistus	0	-	0	0	1	1	0
293	Panstrongylus megistus	0	-	0	0	1	1	0
294	Panstrongylus megistus	0	-	0	0	1	1	0
295	Panstrongylus megistus	0	-	1	1	1	1	0
296	Panstrongylus megistus	0	-	1	1	1	1	0
297	Panstrongylus megistus	0	-	1	1	1	1	0
298	Panstrongylus megistus	1	-	0	0	1	1	0
299	Panstrongylus megistus	1	-	1	1	1	1	0
300	Panstrongylus megistus	1	-	1	1	1	1	0
301	Panstrongylus megistus	1	-	1	1	1	1	0
302	Panstrongylus megistus	1	-	1	1	1	1	0
303	Panstrongylus megistus	1	-	1	1	1	1	0
304	Panstrongylus megistus	0	-	0	0	1	1	0
305	Panstrongylus megistus	0	-	0	0	1	1	0
306	Panstrongylus megistus	0	-	0	0	1	1	0
307	Panstrongylus megistus	0	-	0	0	1	1	0
308	Panstrongylus megistus	0	-	1	1	1	1	0
309	Panstrongylus megistus	0	-	1	1	1	1	0
310	Panstrongylus megistus	0	-	1	1	1	1	0
311	Panstrongylus megistus	0	-	1	1	1	1	0
312	Panstrongylus megistus	1	-	1	1	1	1	0
313	Panstrongylus megistus	1	-	1	1	1	1	0
314	Panstrongylus megistus	0	-	0	0	1	1	1
315	Panstrongylus megistus	0	-	0	0	1	1	1
316	Panstrongylus megistus	0	-	0	0	1	1	1
317	Panstrongylus megistus	0	-	0	0	1	1	1
318	Panstrongylus megistus	0	-	0	0	1	1	1
319	Panstrongylus megistus	0	-	0	0	1	1	1
320	Panstrongylus megistus	0	-	0	0	1	1	1
321	Panstrongylus megistus	0	-	0	0	1	1	1
322	Panstrongylus megistus	0	-	0	0	1	1	1
323	Panstrongylus megistus	0	-	0	0	1	1	1
324	Panstrongylus megistus	0	-	0	0	1	1	1
325	Panstrongylus megistus	0	-	0	0	1	1	1
326	Panstrongylus megistus	0	-	0	0	1	1	1
327	Panstrongylus megistus	0	-	0	0	1	1	1
328	Panstrongylus megistus	0	-	0	0	1	1	1
329	Panstrongylus megistus	0	-	0	0	1	1	1
330	Panstrongylus megistus	0	-	0	0	1	1	1
331	Panstrongylus megistus	0	-	0	0	1	1	1
332	Panstrongylus megistus	0	-	0	0	1	1	1
333	Panstrongylus megistus	0	-	0	0	1	1	1
334	Panstrongylus megistus	0	-	0	0	1	1	1
335	Panstrongylus megistus	0	-	0	0	1	1	1
336	Panstrongylus megistus	0	-	0	0	1	1	1
337	Panstrongylus megistus	0	-	0	0	1	1	1
338	Panstrongylus megistus	0	-	0	0	1	1	1
339	Panstrongylus megistus	0	-	0	0	1	1	1
340	Panstrongylus megistus	0	-	0	0	1	1	1
341	Panstrongylus megistus	0	-	0	0	1	1	1
342	Panstrongylus megistus	0	-	0	0	1	1	1
343	Panstrongylus megistus	0	-	0	0	1	1	1
344	Panstrongylus megistus	0	-	0	0	1	1	1
345	Panstrongylus megistus	0	-	0	0	1	1	1
346	Panstrongylus megistus	0	-	0	0	1	1	1
347	Panstrongylus megistus	0	-	0	0	1	1	1
348	Panstrongylus megistus	0	-	0	0	1	1	1
349	Panstrongylus megistus	0	-	0	0	1	1	1
350	Panstrongylus megistus	0	-	0	0	1	1	1
351	Panstrongylus megistus	0	-	0	0	1	1	1
352	Panstrongylus megistus	0	-	0	0	1	1	1
353	Panstrongylus megistus	0	-	0	0	1	1	1
354	Panstrongylus megistus	0	-	0	0	1	1	1
355	Panstrongylus megistus	0	-	0	0	1	1	1
356	Panstrongylus megistus	0	-	0	0	1	1	1
357	Panstrongylus megistus	0	-	0	0	1	1	1
358	Panstrongylus megistus	0	-	0	0	1	1	1
359	Panstrongylus megistus	0	-	0	0	1	1	1
360	Panstrongylus megistus	0	-	0	0	1	1	1
361	Panstrongylus megistus	0	-	-	0	1	1	1
362	Panstrongylus megistus	0	-	-	0	1	1	1
363	Panstrongylus megistus	0	-	1	2	1	1	1
364	Panstrongylus megistus	1	-	1	0	1	1	1
365	Panstrongylus megistus	1	-	-	2	1	1	0
366	Panstrongylus megistus	1	-	1	2	1	1	1
367	Panstrongylus megistus	1	-	1	2	1	1	1
368	Panstrongylus megistus	0	-	0	0	1	1	1
369	Panstrongylus megistus	0	-	0	0	1	1	1
370	Panstrongylus megistus	0	-	0	0	1	1	1
371	Panstrongylus megistus	0	-	0	0	1	1	1
372	Panstrongylus megistus	0	-	0	0	1	1	1
373	Panstrongylus megistus	0	-	-	0	1	1	1
374	Panstrongylus megistus	0	-	1	2	1	1	1
375	Panstrongylus megistus	1	-	1	2	1	1	1
376	Panstrongylus megistus	1	-	1	2	1	1	1
377	Panstrongylus megistus	0	-	0	0	1	1	1
378	Panstrongylus megistus	0	-	0	0	1	1	1
379	Panstrongylus megistus	0	-	0	0	1	1	1
380	Panstrongylus megistus	0	-	0	0	1	1	1
381	Panstrongylus megistus	0	-	0	0	1	1	1
382	Panstrongylus megistus	0	-	0	0	1	1	1
383	Panstrongylus megistus	0	-	0	0	1	1	1
384	Panstrongylus megistus	0	-	0	0	1	1	1
385	Panstrongylus megistus	0	-	0	0	1	1	1
386	Panstrongylus megistus	0	-	0	0	1	1	1
387	Panstrongylus megistus	0	-	0	0	1	1	1
388	Panstrongylus megistus	0	-	1	1	1	1	1
389	Panstrongylus megistus	0	-	0	0	1	1	1
390	Panstrongylus megistus	0	-	0	0	1	1	1
391	Panstrongylus megistus	0	-	0	0	1	1	1
392	Panstrongylus megistus	0	-	1	1	1	1	0
393	Panstrongylus megistus	0	-	1	1	1	1	0
394	Panstrongylus megistus	0	-	0	-	0	0	0
395	Panstrongylus megistus	-	-	1	2	1	1	1
396	Panstrongylus megistus	0	-	0	0	1	1	1
397	Rhodnius neglectus	0	-	0	0	1	1	1
398	Triatoma pseudomaculata	0	-	0	0	0	0	0
399	Triatoma pseudomaculata	0	-	0	0	0	0	0
400	Triatoma pseudomaculata	0	-	0	0	0	0	0
401	Triatoma pseudomaculata	0	-	0	0	0	0	0
402	Triatoma pseudomaculata	0	-	0	0	0	0	0
403	Triatoma pseudomaculata	0	-	0	0	0	0	0
404	Triatoma pseudomaculata	0	-	0	0	0	0	0
405	Triatoma pseudomaculata	0	-	0	0	0	0	0
406	Triatoma pseudomaculata	0	-	0	0	0	0	0
407	Triatoma pseudomaculata	0	-	0	0	0	0	0
408	Triatoma pseudomaculata	0	-	0	0	0	0	0
409	Triatoma pseudomaculata	0	-	0	0	0	0	0
410	Triatoma pseudomaculata	0	-	0	0	0	0	0
411	Triatoma pseudomaculata	0	-	0	0	0	0	0
412	Triatoma pseudomaculata	0	-	0	0	1	1	0
413	Triatoma pseudomaculata	0	-	0	0	1	1	0
414	Triatoma pseudomaculata	0	-	0	0	0	0	0
415	Triatoma pseudomaculata	0	-	0	0	1	1	1
416	Triatoma pseudomaculata	0	-	0	0	1	1	1
417	Triatoma pseudomaculata	0	-	0	0	1	1	0
418	Triatoma pseudomaculata	0	-	0	0	1	1	0
419	Triatoma pseudomaculata	0	-	0	0	1	1	0
420	Triatoma pseudomaculata	0	-	0	0	1	1	0
421	Triatoma pseudomaculata	0	-	0	0	1	1	1
422	Triatoma pseudomaculata	0	-	0	0	1	1	1
423	Triatoma pseudomaculata	0	-	0	0	1	1	1
424	Triatoma pseudomaculata	0	-	0	0	1	1	1
425	Triatoma pseudomaculata	0	-	-	0	1	1	1
426	Triatoma pseudomaculata	0	-	-	0	1	1	1
427	Triatoma pseudomaculata	0	-	-	0	1	1	1
428	Triatoma pseudomaculata	0	-	-	0	1	1	1
429	Triatoma pseudomaculata	-	-	0	0	1	1	1
430	Triatoma pseudomaculata	-	-	0	0	1	1	1
431	Triatoma pseudomaculata	-	-	0	0	1	1	1
432	Triatoma pseudomaculata	-	-	0	0	1	1	1
433	Triatoma pseudomaculata	-	-	0	0	1	1	1
434	Triatoma pseudomaculata	-	-	0	0	1	1	1
435	Triatoma pseudomaculata	-	-	0	0	1	1	1
436	Triatoma pseudomaculata	-	-	0	0	1	1	1
437	Triatoma pseudomaculata	-	-	0	0	1	1	1
438	Triatoma pseudomaculata	-	-	0	0	1	1	1
439	Triatoma pseudomaculata	-	-	0	0	1	1	1
440	Triatoma pseudomaculata	0	-	0	0	1	1	1
441	Triatoma pseudomaculata	0	-	-	0	1	1	1
442	Triatoma pseudomaculata	-	-	0	0	1	1	1
443	Panstrongylus geniculatus	0	0	-	0	0	0	0
444	Panstrongylus geniculatus	0	0	-	0	0	0	0
445	Panstrongylus geniculatus	0	0	-	0	0	0	0
446	Panstrongylus geniculatus	0	0	-	0	0	0	0
447	Panstrongylus geniculatus	0	0	-	0	0	0	0
448	Panstrongylus geniculatus	0	0	-	0	0	0	0
449	Panstrongylus geniculatus	0	0	-	0	0	0	0
450	Panstrongylus geniculatus	0	0	-	0	0	0	0
451	Panstrongylus geniculatus	0	0	-	0	0	0	0
452	Panstrongylus geniculatus	0	0	-	0	0	0	0
453	Panstrongylus geniculatus	0	0	-	0	0	0	0
454	Panstrongylus geniculatus	0	0	-	0	0	0	0
455	Panstrongylus geniculatus	1	0	-	0	0	0	0
456	Panstrongylus geniculatus	0	0	-	0	1	1	1
457	Panstrongylus megistus	0	0	-	0	0	0	0
458	Panstrongylus megistus	0	0	-	0	0	0	0
459	Panstrongylus megistus	0	0	-	0	0	0	0
460	Panstrongylus megistus	0	0	-	0	0	0	0
461	Panstrongylus megistus	0	0	-	0	0	0	0
462	Panstrongylus megistus	0	0	-	0	0	0	0
463	Panstrongylus megistus	0	0	-	0	0	0	0
464	Panstrongylus megistus	0	0	-	0	0	0	0
465	Panstrongylus megistus	1	0	-	0	0	0	0
466	Panstrongylus megistus	1	0	-	0	0	0	0
467	Panstrongylus megistus	1	0	-	0	0	0	0
468	Panstrongylus megistus	1	0	-	0	0	0	0
469	Panstrongylus megistus	1	0	-	0	0	0	0
470	Panstrongylus megistus	1	0	-	0	0	0	0
471	Panstrongylus megistus	1	1	-	0	0	0	0
472	Panstrongylus megistus	0	0	-	0	1	1	0
473	Panstrongylus megistus	0	0	-	0	1	1	0
474	Panstrongylus megistus	1	1	-	-	1	1	0
475	Panstrongylus megistus	0	0	-	0	1	1	1
476	Panstrongylus megistus	1	1	-	0	1	1	1
477	Panstrongylus megistus	0	0	-	0	1	1	1
478	Rhodnius neglectus	0	0	-	0	0	0	0
479	Rhodnius neglectus	0	0	-	0	0	0	0
480	Rhodnius neglectus	0	0	-	0	0	0	0
481	Rhodnius neglectus	0	0	-	0	0	0	0
482	Rhodnius neglectus	0	0	-	0	0	0	0
483	Rhodnius neglectus	0	0	-	0	0	0	0
484	Rhodnius neglectus	0	0	-	0	0	0	0
485	Rhodnius neglectus	0	0	-	0	0	0	0
486	Rhodnius neglectus	0	0	-	0	0	0	0
487	Rhodnius neglectus	0	0	-	0	0	0	0
488	Rhodnius neglectus	0	0	-	0	0	0	0
489	Rhodnius neglectus	0	0	-	0	0	0	0
490	Rhodnius neglectus	0	0	-	0	0	0	0
491	Rhodnius neglectus	0	0	-	0	0	0	0
492	Rhodnius neglectus	0	0	-	0	0	0	0
493	Rhodnius neglectus	0	0	-	0	0	0	0
494	Rhodnius neglectus	0	0	-	0	0	0	0
495	Rhodnius neglectus	0	0	-	0	0	0	0
496	Rhodnius neglectus	0	0	-	0	0	0	0
497	Rhodnius neglectus	0	0	-	0	0	0	0
498	Rhodnius neglectus	0	0	-	0	0	0	0
499	Rhodnius neglectus	0	0	-	0	0	0	0
500	Rhodnius neglectus	0	0	-	0	0	0	0
501	Rhodnius neglectus	0	0	-	0	0	0	0
502	Rhodnius neglectus	0	0	-	0	0	0	0
503	Rhodnius neglectus	0	0	-	0	0	0	0
504	Rhodnius neglectus	0	0	-	0	0	0	0
505	Rhodnius neglectus	0	0	-	0	0	0	0
506	Rhodnius neglectus	0	0	-	0	0	0	0
507	Rhodnius neglectus	0	0	-	0	0	0	0
508	Rhodnius neglectus	0	0	-	0	0	0	0
509	Rhodnius neglectus	0	0	-	0	0	0	0
510	Rhodnius neglectus	0	0	-	0	0	0	0
511	Rhodnius neglectus	0	0	-	0	0	0	0
512	Rhodnius neglectus	0	0	-	0	0	0	0
513	Rhodnius neglectus	0	0	-	0	0	0	0
514	Rhodnius neglectus	0	0	-	0	0	0	0
515	Rhodnius neglectus	0	0	-	0	0	0	0
516	Rhodnius neglectus	0	0	-	0	0	0	0
517	Rhodnius neglectus	1	1	-	0	0	0	0
518	Rhodnius neglectus	1	1	-	0	0	0	0
519	Rhodnius neglectus	1	1	-	0	0	0	0
520	Rhodnius neglectus	1	1	-	0	0	0	0
521	Rhodnius neglectus	1	1	-	0	0	0	0
522	Rhodnius neglectus	1	1	-	-	0	0	0
523	Rhodnius neglectus	0	0	-	0	1	1	0
524	Rhodnius neglectus	0	0	-	0	1	1	0
525	Rhodnius neglectus	0	0	-	0	1	1	0
526	Rhodnius neglectus	0	0	-	0	1	1	0
527	Rhodnius neglectus	0	0	-	0	1	1	0
528	Rhodnius neglectus	0	0	-	0	1	1	0
529	Rhodnius neglectus	0	0	-	0	1	1	0
530	Rhodnius neglectus	1	1	-	2	1	1	0
531	Rhodnius neglectus	1	1	-	2	1	1	0
532	Rhodnius neglectus	1	1	-	2	1	1	0
533	Rhodnius neglectus	1	1	-	2	1	1	0
534	Rhodnius neglectus	1	1	-	2	1	1	0
535	Rhodnius neglectus	1	1	-	2	1	1	0
536	Rhodnius neglectus	1	1	-	2	1	1	0
537	Rhodnius neglectus	1	1	-	2	1	1	0
538	Rhodnius neglectus	0	0	-	0	1	1	1
539	Rhodnius neglectus	0	0	-	0	1	1	1
540	Rhodnius neglectus	0	0	-	0	1	1	1
541	Rhodnius neglectus	0	0	-	0	1	1	1
542	Rhodnius neglectus	0	0	-	0	1	1	1
543	Rhodnius neglectus	0	1	-	-	1	1	1
544	Rhodnius neglectus	1	1	-	2	1	1	1
545	Rhodnius neglectus	1	1	-	2	1	1	1
546	Rhodnius neglectus	1	1	-	2	1	1	1
547	Rhodnius neglectus	0	0	-	0	0	0	0
548	Rhodnius neglectus	0	0	-	0	0	0	0
549	Rhodnius neglectus	0	0	-	0	1	1	1
550	Rhodnius neglectus	0	0	-	0	1	1	1
551	Rhodnius neglectus	1	1	-	2	1	1	1
552	Rhodnius neglectus	0	0	-	0	1	1	1
553	Rhodnius neglectus	0	0	-	0	1	1	0
554	Rhodnius neglectus	0	0	-	0	1	1	0
555	Rhodnius neglectus	1	1	-	2	1	1	0
556	Rhodnius neglectus	0	0	-	0	1	1	1
557	Rhodnius neglectus	0	0	-	0	1	1	0
558	Rhodnius neglectus	0	0	-	0	1	1	1
559	Rhodnius neglectus	0	0	-	0	1	1	1
560	Rhodnius neglectus	1	1	-	2	1	1	1
561	Rhodnius neglectus	1	1	-	2	1	1	1
562	Rhodnius neglectus	1	1	-	2	1	1	1
563	Rhodnius neglectus	0	0	-	0	0	0	0
564	Rhodnius neglectus	1	1	-	0	0	0	0
565	Rhodnius neglectus	0	0	-	0	1	1	1
566	Rhodnius neglectus	1	1	-	-	1	1	1
567	Rhodnius neglectus	0	0	-	0	0	0	0
568	Rhodnius neglectus	0	0	-	0	0	0	0
569	Triatoma sordida	0	0	-	0	0	0	0
570	Triatoma sordida	0	0	-	0	0	0	0
571	Triatoma sordida	1	1	-	2	1	1	1
572	Triatoma sordida	1	1	-	2	1	1	1
573	Triatoma sordida	0	0	-	0	1	1	0
574	Triatoma sordida	0	0	-	0	0	0	0
575	Triatoma sordida	0	0	-	0	0	0	0
576	Triatoma sordida	0	0	-	0	0	0	0
577	Triatoma sordida	0	0	-	0	0	0	0
578	Triatoma sordida	0	0	-	0	0	0	0
579	Triatoma sordida	0	0	-	0	0	0	0
580	Triatoma sordida	0	0	-	0	0	0	0
581	Triatoma sordida	0	0	-	0	0	0	0
582	Triatoma sordida	0	0	-	0	0	0	0
583	Triatoma sordida	0	0	-	0	0	0	0
584	Triatoma sordida	0	0	-	0	0	0	0
585	Triatoma sordida	0	0	-	0	0	0	0
586	Triatoma sordida	0	0	-	0	0	0	0
587	Triatoma sordida	0	0	-	0	0	0	0
588	Triatoma sordida	0	0	-	0	0	0	0
589	Triatoma sordida	0	0	-	0	0	0	0
590	Triatoma sordida	0	0	-	0	0	0	0
591	Triatoma sordida	0	0	-	0	0	0	0
592	Triatoma sordida	0	0	-	0	0	0	0
593	Triatoma sordida	0	0	-	0	0	0	0
594	Triatoma sordida	0	0	-	0	0	0	0
595	Triatoma sordida	0	0	-	0	0	0	0
596	Triatoma sordida	0	0	-	0	0	0	0
597	Triatoma sordida	0	0	-	0	0	0	0
598	Triatoma sordida	0	0	-	0	0	0	0
599	Triatoma sordida	0	0	-	0	0	0	0
600	Triatoma sordida	0	0	-	0	0	0	0
601	Triatoma sordida	0	0	-	0	0	0	0
602	Triatoma sordida	0	0	-	0	0	0	0
603	Triatoma sordida	0	0	-	0	0	0	0
604	Triatoma sordida	0	0	-	0	0	0	0
605	Triatoma sordida	0	0	-	0	0	0	0
606	Triatoma sordida	0	0	-	0	0	0	0
607	Triatoma sordida	0	0	-	0	0	0	0
608	Triatoma sordida	0	0	-	0	0	0	0
609	Triatoma sordida	0	0	-	0	0	0	0
610	Triatoma sordida	0	0	-	0	0	0	0
611	Triatoma sordida	0	0	-	0	0	0	0
612	Triatoma sordida	0	0	-	0	0	0	0
613	Triatoma sordida	0	0	-	0	0	0	0
614	Triatoma sordida	0	0	-	0	0	0	0
615	Triatoma sordida	0	0	-	0	0	0	0
616	Triatoma sordida	0	0	-	0	0	0	0
617	Triatoma sordida	0	0	-	0	0	0	0
618	Triatoma sordida	0	0	-	0	0	0	0
619	Triatoma sordida	0	0	-	0	0	0	0
620	Triatoma sordida	0	0	-	0	0	0	0
621	Triatoma sordida	0	0	-	0	0	0	0
622	Triatoma sordida	0	0	-	0	0	0	0
623	Triatoma sordida	0	0	-	0	0	0	0
624	Triatoma sordida	0	0	-	0	0	0	0
625	Triatoma sordida	0	0	-	0	0	0	0
626	Triatoma sordida	0	0	-	0	0	0	0
627	Triatoma sordida	0	0	-	0	0	0	0
628	Triatoma sordida	0	0	-	0	0	0	0
629	Triatoma sordida	0	0	-	0	0	0	0
630	Triatoma sordida	0	0	-	0	0	0	0
631	Triatoma sordida	0	0	-	0	0	0	0
632	Triatoma sordida	0	0	-	0	0	0	0
633	Triatoma sordida	0	0	-	0	0	0	0
634	Triatoma sordida	0	0	-	0	0	0	0
635	Triatoma sordida	0	0	-	0	0	0	0
636	Triatoma sordida	0	0	-	0	0	0	0
637	Triatoma sordida	0	0	-	0	0	0	0
638	Triatoma sordida	0	0	-	0	0	0	0
639	Triatoma sordida	0	0	-	0	0	0	0
640	Triatoma sordida	0	0	-	0	0	0	0
641	Triatoma sordida	0	0	-	0	0	0	0
642	Triatoma sordida	0	0	-	0	0	0	0
643	Triatoma sordida	0	0	-	0	0	0	0
644	Triatoma sordida	0	0	-	0	0	0	0
645	Triatoma sordida	0	0	-	0	0	0	0
646	Triatoma sordida	0	0	-	0	0	0	0
647	Triatoma sordida	0	0	-	0	0	0	0
648	Triatoma sordida	0	0	-	0	0	0	0
649	Triatoma sordida	0	0	-	0	0	0	0
650	Triatoma sordida	0	0	-	0	0	0	0
651	Triatoma sordida	0	0	-	0	0	0	0
652	Triatoma sordida	0	0	-	0	0	0	0
653	Triatoma sordida	0	0	-	0	0	0	0
654	Triatoma sordida	0	0	-	0	0	0	0
655	Triatoma sordida	0	0	-	0	0	0	0
656	Triatoma sordida	0	0	-	0	0	0	0
657	Triatoma sordida	0	0	-	0	0	0	0
658	Triatoma sordida	0	0	-	0	0	0	0
659	Triatoma sordida	0	0	-	0	0	0	0
660	Triatoma sordida	0	0	-	0	0	0	0
661	Triatoma sordida	0	0	-	0	0	0	0
662	Triatoma sordida	0	0	-	0	0	0	0
663	Triatoma sordida	0	0	-	0	0	0	0
664	Triatoma sordida	0	0	-	0	0	0	0
665	Triatoma sordida	0	0	-	0	0	0	0
666	Triatoma sordida	0	0	-	0	0	0	0
667	Triatoma sordida	0	0	-	0	0	0	0
668	Triatoma sordida	0	0	-	0	0	0	0
669	Triatoma sordida	0	0	-	0	0	0	0
670	Triatoma sordida	0	0	-	0	0	0	0
671	Triatoma sordida	0	0	-	0	0	0	0
672	Triatoma sordida	0	0	-	0	0	0	0
673	Triatoma sordida	0	0	-	0	0	0	0
674	Triatoma sordida	0	0	-	0	0	0	0
675	Triatoma sordida	0	0	-	0	0	0	0
676	Triatoma sordida	0	0	-	0	0	0	0
677	Triatoma sordida	0	0	-	0	0	0	0
678	Triatoma sordida	0	0	-	0	0	0	0
679	Triatoma sordida	0	0	-	0	0	0	0
680	Triatoma sordida	0	0	-	0	0	0	0
681	Triatoma sordida	0	0	-	0	0	0	0
682	Triatoma sordida	0	0	-	0	0	0	0
683	Triatoma sordida	0	0	-	0	0	0	0
684	Triatoma sordida	0	0	-	0	0	0	0
685	Triatoma sordida	0	0	-	0	0	0	0
686	Triatoma sordida	0	0	-	0	0	0	0
687	Triatoma sordida	0	0	-	0	0	0	0
688	Triatoma sordida	0	0	-	0	0	0	0
689	Triatoma sordida	0	0	-	0	0	0	0
690	Triatoma sordida	0	0	-	0	0	0	0
691	Triatoma sordida	0	0	-	0	0	0	0
692	Triatoma sordida	0	0	-	0	0	0	0
693	Triatoma sordida	0	0	-	0	0	0	0
694	Triatoma sordida	0	0	-	0	0	0	0
695	Triatoma sordida	0	0	-	0	0	0	0
696	Triatoma sordida	0	0	-	0	0	0	0
697	Triatoma sordida	0	0	-	0	0	0	0
698	Triatoma sordida	0	0	-	0	0	0	0
699	Triatoma sordida	0	0	-	0	0	0	0
700	Triatoma sordida	0	0	-	0	0	0	0
701	Triatoma sordida	0	0	-	0	0	0	0
702	Triatoma sordida	0	0	-	0	0	0	0
703	Triatoma sordida	0	0	-	0	0	0	0
704	Triatoma sordida	0	0	-	0	0	0	0
705	Triatoma sordida	0	0	-	0	0	0	0
706	Triatoma sordida	0	0	-	0	0	0	0
707	Triatoma sordida	0	0	-	0	0	0	0
708	Triatoma sordida	0	0	-	0	0	0	0
709	Triatoma sordida	0	0	-	0	0	0	0
710	Triatoma sordida	0	0	-	0	0	0	0
711	Triatoma sordida	0	0	-	0	0	0	0
712	Triatoma sordida	0	0	-	0	0	0	0
713	Triatoma sordida	0	0	-	0	0	0	0
714	Triatoma sordida	0	0	-	0	0	0	0
715	Triatoma sordida	0	0	-	0	0	0	0
716	Triatoma sordida	0	0	-	0	0	0	0
717	Triatoma sordida	0	0	-	0	0	0	0
718	Triatoma sordida	0	0	-	0	0	0	0
719	Triatoma sordida	0	0	-	0	0	0	0
720	Triatoma sordida	0	0	-	0	0	0	0
721	Triatoma sordida	0	0	-	0	0	0	0
722	Triatoma sordida	0	0	-	0	0	0	0
723	Triatoma sordida	0	0	-	0	0	0	0
724	Triatoma sordida	0	0	-	0	0	0	0
725	Triatoma sordida	0	0	-	0	0	0	0
726	Triatoma sordida	0	0	-	0	0	0	0
727	Triatoma sordida	0	0	-	0	0	0	0
728	Triatoma sordida	0	0	-	0	0	0	0
729	Triatoma sordida	0	0	-	0	0	0	0
730	Triatoma sordida	0	0	-	0	0	0	0
731	Triatoma sordida	0	0	-	0	0	0	0
732	Triatoma sordida	0	0	-	0	0	0	0
733	Triatoma sordida	0	0	-	0	0	0	0
734	Triatoma sordida	0	0	-	0	0	0	0
735	Triatoma sordida	0	0	-	0	0	0	0
736	Triatoma sordida	0	0	-	0	0	0	0
737	Triatoma sordida	0	0	-	0	0	0	0
738	Triatoma sordida	0	1	-	0	0	0	0
739	Triatoma sordida	1	1	-	0	0	0	0
740	Triatoma sordida	1	1	-	0	0	0	0
741	Triatoma sordida	1	1	-	0	0	0	0
742	Triatoma sordida	1	1	-	-	0	0	0
743	Triatoma sordida	1	1	-	-	0	0	0
744	Triatoma sordida	0	0	-	0	1	1	0
745	Triatoma sordida	0	0	-	0	1	1	0
746	Triatoma sordida	0	0	-	0	1	1	0
747	Triatoma sordida	0	0	-	0	1	1	0
748	Triatoma sordida	0	0	-	0	1	1	0
749	Triatoma sordida	0	0	-	0	1	1	0
750	Triatoma sordida	0	0	-	0	1	1	0
751	Triatoma sordida	0	0	-	0	1	1	0
752	Triatoma sordida	1	1	-	0	1	1	0
753	Triatoma sordida	1	1	-	-	1	1	0
754	Triatoma sordida	1	1	-	-	1	1	0
755	Triatoma sordida	1	1	-	-	1	1	0
756	Triatoma sordida	1	1	-	2	1	1	0
757	Triatoma sordida	1	1	-	2	1	0	0
758	Triatoma sordida	1	1	-	2	1	1	0
759	Triatoma sordida	1	1	-	-	1	1	0
760	Triatoma sordida	1	1	-	-	1	1	0
761	Triatoma sordida	0	0	-	0	0	0	0
762	Triatoma sordida	0	0	-	-	0	0	0
763	Triatoma sordida	0	0	-	-	0	0	0
764	Triatoma sordida	0	1	-	-	0	0	0
765	Triatoma sordida	0	0	-	0	1	1	1
766	Triatoma sordida	0	0	-	0	1	1	1
767	Triatoma sordida	0	0	-	0	1	1	1
768	Triatoma sordida	0	0	-	0	1	1	1
769	Triatoma sordida	0	0	-	0	1	1	1
770	Triatoma sordida	0	0	-	0	1	1	1
771	Triatoma sordida	0	0	-	0	1	1	1
772	Triatoma sordida	0	0	-	0	1	1	1
773	Triatoma sordida	0	0	-	0	1	1	1
774	Triatoma sordida	0	0	-	0	1	1	1
775	Triatoma sordida	0	1	-	0	1	1	1
776	Triatoma sordida	0	1	-	-	1	1	1
777	Triatoma sordida	1	1	-	-	1	1	1
778	Triatoma sordida	1	1	-	-	1	1	1
779	Triatoma sordida	1	1	-	-	1	1	1
780	Triatoma sordida	1	1	-	-	1	1	1
781	Triatoma sordida	1	1	-	2	1	1	1
782	Triatoma sordida	1	1	-	2	1	1	1
783	Triatoma sordida	1	1	-	2	1	1	1
784	Triatoma sordida	1	1	-	2	1	1	1
785	Triatoma sordida	1	1	-	2	1	1	1
786	Triatoma sordida	1	1	-	2	1	1	1
787	Triatoma sordida	1	1	-	2	1	1	1
788	Triatoma sordida	1	1	-	2	1	1	1
789	Triatoma sordida	1	1	-	2	1	1	1
790	Triatoma sordida	1	1	-	2	1	1	1
791	Triatoma sordida	1	1	-	2	1	1	0
792	Triatoma sordida	0	0	-	0	1	1	1
793	Triatoma sordida	1	1	-	2	1	1	1
794	Triatoma sordida	0	0	-	0	1	1	0
795	Triatoma sordida	1	1	-	-	1	1	1
796	Triatoma sordida	0	1	-	-	1	1	1
797	Triatoma sordida	1	1	-	-	1	1	1
798	Triatoma sordida	0	0	-	0	0	0	0
799	Triatoma sordida	0	0	-	0	0	0	0
800	Triatoma sordida	0	0	-	0	0	0	0
801	Triatoma sordida	0	0	-	0	1	1	0
802	Triatoma sordida	0	0	-	0	1	1	0
803	Triatoma sordida	0	0	-	0	1	1	0
804	Triatoma sordida	1	1	-	-	1	1	0
805	Triatoma sordida	1	1	-	2	1	1	0
806	Triatoma sordida	1	1	-	2	1	1	0
807	Triatoma sordida	1	1	-	0	0	0	0
808	Triatoma sordida	1	1	-	-	0	0	0
809	Triatoma sordida	1	1	-	1	0	0	0
810	Triatoma sordida	0	0	-	0	1	1	1
811	Triatoma sordida	0	0	-	0	1	1	1
812	Triatoma sordida	0	0	-	0	1	1	1
813	Triatoma sordida	0	0	-	0	1	1	1
814	Triatoma sordida	0	0	-	0	1	1	1
815	Triatoma sordida	0	0	-	0	1	1	1
816	Triatoma sordida	0	0	-	0	1	1	1
817	Triatoma sordida	0	0	-	0	1	1	1
818	Triatoma sordida	0	0	-	0	1	1	1
819	Triatoma sordida	0	0	-	0	1	1	1
820	Triatoma sordida	0	0	-	-	1	1	1
821	Triatoma sordida	1	1	-	0	1	1	1
822	Triatoma sordida	1	1	-	0	1	1	1
823	Triatoma sordida	1	1	-	-	1	1	1
824	Triatoma sordida	1	1	-	-	1	1	1
825	Triatoma sordida	1	1	-	-	1	1	1
826	Triatoma sordida	1	1	-	-	1	1	1
827	Triatoma sordida	1	1	-	2	1	1	1
828	Triatoma sordida	1	1	-	2	1	1	1
829	Triatoma sordida	1	1	-	2	1	1	1
830	Triatoma sordida	1	1	-	2	1	1	1
831	Triatoma sordida	1	1	-	2	1	1	1
832	Triatoma sordida	1	1	-	2	1	1	1
833	Triatoma sordida	1	1	-	2	1	1	1
834	Triatoma sordida	0	0	-	0	1	1	1
835	Triatoma sordida	0	0	-	0	0	0	0
836	Triatoma sordida	1	1	-	1	0	0	0
837	Triatoma sordida	0	0	-	0	1	1	1
838	Triatoma sordida	0	0	-	0	1	1	1
839	Triatoma sordida	0	0	-	0	1	1	1
840	Triatoma sordida	1	1	-	0	1	1	1
841	Triatoma sordida	0	0	-	0	1	1	1
